# Supplementary material for: A Proteomic Platform Unveils the Brain Glycogen Phosphorylase as a Potential Therapeutic Target for Glioblastoma Multiforme
Source: Int J Mol Sci. 2022 Jul 25;23(15):8200. doi: 10.3390/ijms23158200 (PMC9331883; doi:10.3390/ijms23158200)
Supplement: Supplementary file 1 [file ijms-23-08200-s001.zip]

Archive with 1 entries (1 files):
- ijms-1812685-supplementary.pdf
